# Supplementary material for: Paternal Resistance Exercise Modulates Skeletal Muscle Remodeling Pathways in Fathers and Male Offspring Submitted to a High-Fat Diet
Source: Front Physiol. 2021 Sep 27;12:706128. doi: 10.3389/fphys.2021.706128 (PMC8503191; doi:10.3389/fphys.2021.706128)
Supplement: Supplementary file 1 [file Table_1.XLSX]

## Sheet: (training vs. diet as factors) 
	ANOVA two-way
Depedent variable	P value (diet factor)	P value (paternal training factor)	Interaction
mRNA COL1A1	0.0048	0.2089	0.2964
mRNA COL3A1	0.0234	0.7463	0.1429
mRNA MMP-2	0.0022	0.0921	0.8202
mRNA TGF-β	0.0401	0.0566	0.2657
mRNACTGF	0.2484	0.0978	0.92
mRNA IGF1a	0.0364	0.9166	0.1953
mRNA Akt	0.0035	0.0252	0.3907
mRNA MyoD	0.9182	0.0644	0.2053
mRNA p70-S6K	0.043	0.0153	0.0628
mRNA Foxo1	<0.0001	<0.0001	<0.0001
mRNA Atrogin1	0.0202	0.0157	0.0201
mRNA Murf1	0.0123	0.5849	0.0751
mRNA tnfa	0.1433	0.6799	0.7036
mRNA TWEAK	<0.0001	0.6398	0.1419
mRNA IL-6	0.3367	0.1205	0.6464
mRNA NF-Κb	<0.0001	0.0742	0.1077
mRNA CEBPa	0.0009	0.6142	0.7245
mRNA PPARa	<0.0001	0.0001	0.0001
IL-1β levels	0.5491	0.0023	0.5075
IL-6 levels	0.0479	0.0185	0.1239
IL-8 levels	0.8339	0.0004	0.2273
IL-10 levels	0.0214	0.7908	0.8935
IL-12 levels	0.0621	0.0321	0.9787
TNF-α levels	0.0483	0.0121	0.8032
Pro MMP-2 activity	0.0728	0.0014	0.9851
Active MMP-2 activity	0.0541	0.3167	0.0016
Col 1 protein levels	0.4849	0.6883	0.2436
NF-Κb protein levels	<0.0001	0.007	0.0071
PPAR-α protein levels	0.6714	0.9681	0.2435
