# Supplementary material for: Paternal Resistance Exercise Modulates Skeletal Muscle Remodeling Pathways in Fathers and Male Offspring Submitted to a High-Fat Diet
Source: Front Physiol. 2021 Sep 27;12:706128. doi: 10.3389/fphys.2021.706128 (PMC8503191; doi:10.3389/fphys.2021.706128)
Supplement: Supplementary file 2 [file Table_2.XLSX]

## Sheet: IGF-pais
PCR
IGF				RPLO				[Ct_Target − Ct_HKG]					2-ΔΔCt
Sample Name	Ct	Mean		Sample Name	Ct	Mean		ΔCt	Mean ΔCt		ΔΔCt		Fold change	Mean	SE			IGF	IGF
SF1	26.7772	26.7774		SF1	25.9701	25.99		0.787339	3.40556		-2.61822		6.13994	1.73104	2.30309			SF	TF
SF1	26.7775			SF1	26.0099													6.14	32.5751
SF2	32.3068	32.3319		SF2	25.2742	25.363		6.96889			3.56333		0.0845922					0.08	25.2555
SF2	32.357			SF2	25.4518													1.09	28.355
SF3	29.1022	29.4022		SF3	26.0985	26.1224		3.27982			-0.125748		1.09107					0.1	51.5661
SF3	29.7022			SF3	26.1463													0.71	18.4824
SF4	32.0653	32.2279		SF4	25.589	25.5495		6.67845			3.27289		0.103458					2.26	6.29396
SF4	32.3905			SF4	25.51													1.73	27.088
SF5	31.2227	30.7916		SF5	26.9103	26.8959		3.89574			0.490181		0.711936				N	7	7
SF5	30.3605			SF5	26.8815												mean	1.73	27.088
SF6	26.7667	26.9563		SF6	26.9286	26.9599		-0.00358772			-3.40915						SD	2.1039	13.7883
SF6	27.1459			SF6	26.9912												SEM	0.7952	5.21147
SF7	27.4552	27.4552		SF7	25.156	25.2229		2.23229			-1.17328		2.25524				Paired t-test
SF7				SF7	25.2899												GeoMean	3.31728	1.42662e+08
																	GeoSEM-	1.40565	1.38812e+08
TF1	24.0208	24.2109		TF1	25.7616	25.8311		-1.62013			-5.0257		32.5751	27.088	15.1043		GeoSEM+	2.43925	5.14323e+09
TF1	24.4011			TF1	25.9006
TF2	25.0718	25.1524		TF2	26.3801	26.4053		-1.25296			-4.65853		25.2555
TF2	25.2329			TF2	26.4305												mean	0	25.358
TF3	24.0165	23.8449		TF3	26.4583	26.4424		-2.59746			-6.00303						SD	2.1039	13.7883
TF3	23.6734			TF3	26.4265												SEM	0.7952	5.21147
TF4	25.2278	25.0818		TF4	26.7769	26.5017		-1.41997			-4.82553		28.355
TF4	24.9357			TF4	26.2266												GeoMean	1	4.30057e+07
TF5	24.8855	24.8283		TF5	27.1683	27.1111		-2.28279			-5.68835		51.5661				GeoSEM-	0.423737	4.1845e+07
TF5	24.7711			TF5	27.0539												GeoSEM+	0.735318	1.55044e+09
TF6	25.4215	25.4192		TF6	26.2042	26.2217		-0.80252			-4.20808		18.4824
TF6	25.4169			TF6	26.2392
TF7	27.4508	27.4968		TF7	26.7417	26.7452		0.751595			-2.65397		6.29396
TF7	27.5428			TF7	26.7487
							We used SPSS Software to detect outliers (yelow cell removed in the N collun). The example bellow is from SF group.
	RNA row data				From: T042‐TECHNICAL BULLETIN NanoDrop Spectrophotometers:
	Sample Name	Nucleic Acid(ng/uL)	A260/A280	A260/A230	The resultant 260:280 ratio for the nucleic acid being studied will be approximately equal to the weighted average of the 260/280 ratios for the four nucleotides present. It is important to note that the generally accepted ratios of 1.8 and 2.0 for DNA and RNA respectively, are "rules of thumb".
	1TFO-HF 1	4480492	2074	2271	Expected 260/230 values are commonly in the range of 2.0-2.2.
	1TFO-HF 2	4170177	2071	2277
	2TFO-HF 1	2527042	2039	2219
	2TFO-HF 2	2449891	2045	2230
	3TFO-HF 1	3486876	2061	2292
	3TFO-HF 2	3419491	2060	2292
	4TFO-HF 1	2858170	2033	1836
	4TFO-HF 2	2740661	2044	1821
	5TFO-HF 1	1982124	2025	2306
	5TFO-HF 2	1960327	2032	2317
	6TFO-HF 1	2223538	2042	2299
	6TFO-HF 2	2232039	2044	2299
	7TFO-HF 1	2555752	2034	2304
	7TFO-HF 2	2536177	2033	2309
	1TFO-C 1	2116567	2043	2098
	1TFO-C 2	2039558	2032	2081
	2TFO-C 1	2902781	2045	2155
	2TFO-C 2	2952595	2054	2162
	3TFO-C 1	2608460	2041	2495
	3TFO-C 2	2691919	2038	2273
	4TFO-C 1	4232160	2073	2276
	4TFO-C 2	4092741	2069	2270
	5TFO-C 1	3490482	2074	2289
	5TFO-C 2	3305614	2060	2274
	6TFO-C 1	2525841	2021	2268
	6TFO-C 2	2454084	2018	2265
	7TFO-C 1	2449584	2046	2310
	7TFO-C 2	2448852	2035	2300
	1SFO-HF 1	3567033	2057	2279
	1SFO-HF 2	3396910	2053	2298
	2SFO-HF 1	2551101	2046	2299
	2SFO-HF 2	2541420	2026	2271
	3SFO-HF 1	2438207	2056	2300
	3SFO-HF 2	2366022	2048	2297
	4SFO-HF 1	1380473	2018	2315
	4SFO-HF 2	1402970	1997	2296
	5SFO-HF 1	3270061	2050	2274
	5SFO-HF 2	2957078	2028	2256
	6SFO-HF 1	3074659	2041	2258
	6SFO-HF 2	3132484	2042	2264
	7SFO-HF 1	2397428	2059	2314
	7SFO-HF 2	2295350	2050	2308
	1SFO-C 1	2435022	2023	2281
	1SFO-C 2	2449078	2032	2285
	2SFO-C 1	1096901	2002	2244
	2SFO-C 2	1099037	1998	2224
	3SFO-C 1	2508113	2025	2298
	3SFO-C 2	2460720	2033	2296
	4SFO-C 1	2429306	2053	2286
	4SFO-C 2	2338555	2035	2285
	5SFO-C 1	3063773	2037	2279
	5SFO-C 2	3077373	2044	2279
	6SFO-C 1	1887121	2042	2232
	6SFO-C 2	1919012	2034	2251
	7SFO-C 1	3832397	2062	2286
	7SFO-C 2	3731603	2070	2294
	1TF 1	2920202	2072	2355
	1TF 2	2911359	2040	2269
	2TF 1	2292013	2042	2282
	2TF 2	2297941	2046	2292
	3TF 1	3315785	2050	2264
	3TF 2	3365594	2036	2249
	4TF 1	1827350	2037	2264
	4TF 2	1792630	2022	2258
	5TF 1	1787399	2061	2247
	5TF 2	1764506	2032	2270
	6TF 1	4125160	2049	2501
	6TF 2	4086539	2057	2254
	7TF 1	3139080	2040	2262
	7TF 2	3167095	2035	2256
	1SF 1	3602369	2043	2275
	1SF2	3596361	2050	2282
	2SF 1	3438076	2048	2263
	2SF 2	3456307	2054	2275
	3SF 1	2866771	2036	2285
	3SF2	2905461	2041	2292
	4SF 1	3702074	2069	2257
	4SF 2	3718422	2075	2262
	5SF 1	2309573	2051	2245
	5SF 2	2372679	2042	2227
	6SF 3	3131692	2043	2186
	6SF 2	3162943	2035	2185
	7SF2	3720977	2020	2170
	7SF 1	3733309	2013	2182
